# Supplementary material for: Isolation and Characterization of a Novel Jumbo Phage HPP-Temi Infecting Pseudomonas aeruginosa Pa9 and Increasing Host Sensitivity to Ciprofloxacin
Source: Antibiotics (Basel). 2024 Oct 25;13(11):1006. doi: 10.3390/antibiotics13111006 (PMC11591403; doi:10.3390/antibiotics13111006)
Supplement: Supplementary file 1 [file antibiotics-13-01006-s001.zip]

Archive with 2 entries (2 files):
- antibiotics-3237139 - Supplementary 2.pdf
- antibiotics-3237139 - Supplementary Figure S1.pdf
